# Supplementary material for: A comparison of chronic kidney risk among returnee Nepalese migrant workers in the countries of the Gulf and Malaysia and non-migrants in Nepal: a population-based cross-sectional study
Source: BMC Nephrol. 2026 Mar 18;27:263. doi: 10.1186/s12882-026-04872-7 (PMC13122860; doi:10.1186/s12882-026-04872-7)
Supplement: Supplementary file 2 — Supplementary Material 2: Destination countries of current migrants (N=718) [file 12882_2026_4872_MOESM2_ESM.xlsx]

## Sheet: Sheet1
Additional File 2
	Destination countries of current migrants (N=718) (Microsoft Excel)
