# Supplementary material for: A comparison of chronic kidney risk among returnee Nepalese migrant workers in the countries of the Gulf and Malaysia and non-migrants in Nepal: a population-based cross-sectional study
Source: BMC Nephrol. 2026 Mar 18;27:263. doi: 10.1186/s12882-026-04872-7 (PMC13122860; doi:10.1186/s12882-026-04872-7)
Supplement: Supplementary file 3 — Supplementary Material 3: Occupation of recent migrants during their recent employment [file 12882_2026_4872_MOESM3_ESM.xlsx]

## Sheet: Sheet1
Additional File 3 Occupation of recent migrants during their recent employment (Microsoft Excel)
